# Supplementary material for: Sensitive, non-invasive detection of chronic wasting disease in wild and captive white-tailed deer using fecal volatile profiling
Source: mSphere. 2025 Aug 18;10(9):e00351-25. doi: 10.1128/msphere.00351-25 (PMC12482149; doi:10.1128/msphere.00351-25)
Supplement: Supplemental tables — Tables S1 to S6. [file msphere.00351-25-s0002.xlsx]

## Sheet: S1
Supplemental Table S1: Discriminant VOCs, disease association, biospecimen locations and potential sources
Discriminant VOCs (CWD-positive and -negative fecal samples from captive WTD)
VOC name	Disease association	Biospecimen Locations	Source/ other comments
Unknown 1
α-Methylstyrene	Crohn's disease, Ulcerative colitis (1)	Feces (HMDB: HMDB0059899)	Exogenous (HMDB: HMDB0059899)
1-Hexanol, 2-ethyl-	Crohn's disease (1), Ulcerative colitis (1), Celiac disease (2)	Breath, feces, saliva (HMDB0031231)	Exogenous: Food (cereal, teal, fruit, alcoholic beverage) (HMDB0031231)
4-Cyanocyclohexene	none found		Exogenous, detected in skin (3)
Discriminant VOCs (CWD-positive and -negative fecal samples from wild WTD)
VOC name	Disease association	Biospecimen Locations	Source
2-Pentanone	Ulcerative colitis (4), Celiac disease (5), NAFLD (6) , Crohn's disease (7)	Urine, feces, saliva (HMDB0034235)	Exogenous: Food (pome, tropical fruit, berry, cereal, oilseed crop) (HMDB0034235). It is thought too originate from fatty acid 𝛽-oxidation (10)
2-Pentanone, 4-methyl-	Ulcerative colitis (4), Celiac disease (2)	Feces, saliva (HMDB0002939)
2,3-Pentanedione	Ulcerative colitis (4, 7), NAFLD (6)	Feces (HMDB0031598)	Exogenous: coffee and coffee products, tamarinds, cauliflowers, green beans, and cereals (HMDB0031598)
2-Hexanone	Ulcerative colitis (1, 4, 7), Celiac disease (5), NAFLD (6), Crohn's disease (1, 7)	Feces (HMDB0034235)	Exogenous -foods: hyssops, milk (cow), corns, green bell peppers, orange bell peppers, red bell peppers and nuts
2-Butenal, 2-methyl-, (E)-	Clostridium difficile (4), Campylobacter jejuni (4)	Feces (HMDB0031512)	Exogenous: found in animal food -isolated from chives, present in onion, tomato, cheeses, Scotch, spearmint oil, tangerine peel oil, cooked chicken (HMDB0031512)
Dodecane	Clostridium difficile (8), Campylobacter jejuni (4), Asthma (9)	Feces, breath (HMDB0031444)	Exogenous: ginger, black walnuts, oy beans (Glycine max), carrots (Daucus carota ssp. sativus), papayas (Carica papaya), mung beans (Vigna radiata), and sweet cherries (HMDB0031444)
Unknown2
Benzaldehyde	Crohn's disease (1, 7), Ulcerative colitis (1), Celiac disease (5)	Blood, saliva, feces (HMDB0006115)	Exogenous: found in multiple food (cereals, pea, lentil, bean, soy, nuts, berries, citrus, tropical fruit, cabbage, herbs, etc) (HMDB0006115)
1,3-Benzenediol, 2-methyl-	none found		Reported to be associated with Nigrospora fungus (PubChem CID: 1843)
Benzyl alcohol, p-hydroxy-α-[(methylamino)methyl]-	none found
	References
1	De Preter V, Machiels K, Joossens M, Arijs I, Matthys C, Vermeire S, Rutgeerts P, Verbeke K. 2015. Faecal metabolite profiling identifies medium-chain fatty acids as discriminating compounds in IBD. Gut 64:447.
2	Francavilla R, Ercolini D, Piccolo M, Vannini L, Siragusa S, De Filippis F, De Pasquale I, Di Cagno R, Di Toma M, Gozzi G, Serrazanetti DI, De Angelis M, Gobbetti M. 2014. Salivary microbiota and metabolome associated with celiac disease. Appl Environ Microbiol 80:3416-25.
3	Gallagher M, Wysocki CJ, Leyden JJ, Spielman AI, Sun X, Preti G. 2008. Analyses of volatile organic compounds from human skin. Br J Dermatol 159:780-91.
4	Garner CE, Smith S, de Lacy Costello B, White P, Spencer R, Probert CS, Ratcliffe NM. 2007. Volatile organic compounds from feces and their potential for diagnosis of gastrointestinal disease. Faseb j 21:1675-88.
5	Di Cagno R, De Angelis M, De Pasquale I, Ndagijimana M, Vernocchi P, Ricciuti P, Gagliardi F, Laghi L, Crecchio C, Guerzoni ME, Gobbetti M, Francavilla R. 2011. Duodenal and faecal microbiota of celiac children: molecular, phenotype and metabolome characterization. BMC Microbiol 11:219.
6	Raman M, Ahmed I, Gillevet PM, Probert CS, Ratcliffe NM, Smith S, Greenwood R, Sikaroodi M, Lam V, Crotty P, Bailey J, Myers RP, Rioux KP. 2013. Fecal microbiome and volatile organic compound metabolome in obese humans with nonalcoholic fatty liver disease. Clin Gastroenterol Hepatol 11:868-75.e1-3.
7	Ahmed I, Greenwood R, Costello B, Ratcliffe N, Probert CS. 2016. Investigation of faecal volatile organic metabolites as novel diagnostic biomarkers in inflammatory bowel disease. Aliment Pharmacol Ther 43:596-611.
8	Patel M, Fowler D, Sizer J, Walton C. 2019. Faecal volatile biomarkers of Clostridium difficile infection. PLoS One 14:e0215256.
9	Caldeira M, Barros AS, Bilelo MJ, Parada A, Câmara JS, Rocha SM. 2011. Profiling allergic asthma volatile metabolic patterns using a headspace-solid phase microextraction/gas chromatography based methodology. J Chromatogr A 1218:3771-80.
10	Walker V, Mills GA. 2014. 2-Pentanone production from hexanoic acid by Penicillium roqueforti from blue cheese: is this the pathway used in humans? ScientificWorldJournal 2014:215783.

## Sheet: S2
Supplemental Table S2: Meta data for all negative and postive CWD samples
WF#	Other ID	Age	Gender	Region	County	CWD Status	ELISA OD1	ELISA OD2	ELISA OD3	IHC LN (lymph node) or BS (brain stem)	Group	Progression		Region:
22-2662	S2224225	Adult	Female	SC	BEDFORD	neg					captive	N/A		SC= South Central Pennsylvania
22-2665	S2224225	Adult	Male	SC	BEDFORD	neg					captive	N/A		SE = South East Pennsylvania
22-2666	S2224225	Adult	Female	SC	BEDFORD	neg					captive	N/A		NW = North West Pennsylvania
22-2668	S2224225	Adult	Female	SC	BEDFORD	neg					captive	N/A
22-2669	S2224225	Unknown	Unknown	SC	BEDFORD	neg					captive	N/A
22-2670	S2224225	Adult	Female	SC	BEDFORD	neg					captive	N/A
22-2672	S2224225	Adult	Female	SC	BEDFORD	neg					captive	N/A
22-2674	S2224225	Adult	Female	SC	BEDFORD	neg					captive	N/A
22-2678	S2224225	Unknown	Female	SC	BEDFORD	neg					captive	N/A
22-2682	S2224225	Adult	Female	SC	BEDFORD	neg					captive	N/A
22-2685	S2224225	Adult	Female	SC	BEDFORD	neg					captive	N/A
22-2686	S2224225	Adult	Female	SC	BEDFORD	neg					captive	N/A
22-2695	S2224225	Unknown	Unknown	SC	BEDFORD	neg					captive	N/A
22-2698	S2224225	Adult	Male	SC	BEDFORD	neg					captive	N/A
22-2764	S2225103	Unknown	Male	SE	LANCASTER	neg					captive	N/A
22-2766	S2225103	Unknown	Female	SE	LANCASTER	neg					captive	N/A
22-2782	S2225103	Unknown	Male	SE	LANCASTER	neg					captive	N/A
22-2664	S2224225	Adult	Male	SC	BEDFORD	+				LN	captive	early progression
22-2690	S2224225	Adult	Female	SC	BEDFORD	+				LN	captive	early progression
22-2696	S2224225	Adult	Female	SC	BEDFORD	+				LN	captive	early progression
22-2700	S2224225	Adult	Male	SC	BEDFORD	+				LN	captive	early progression
22-2702	S2224225	Adult	Male	SC	BEDFORD	+				LN	captive	early progression
22-2748	S2225103	Unknown	Female	SE	LANCASTER	+				LN	captive	early progression
22-2663	S2224225	Adult	Male	SC	BEDFORD	+				LN/BS	captive	late progression
22-2667	S2224225	Yearling	Female	SC	BEDFORD	+				LN/BS	captive	late progression
22-2673	S2224225	Adult	Female	SC	BEDFORD	+				LN/BS	captive	late progression
22-2677	S2224225	Unknown	Male	SC	BEDFORD	+				LN/BS	captive	late progression
22-2683	S2224225	Adult	Female	SC	BEDFORD	+				LN/BS	captive	late progression
22-2691	S2224225	Adult	Female	SC	BEDFORD	+				LN/BS	captive	late progression
22-2701	S2224225	Adult	Male	SC	BEDFORD	+				LN/BS	captive	late progression
22-2703	S2224225	Adult	Female	SC	BEDFORD	+				LN/BS	captive	late progression
22-2893	N2229107	Yearling	Male	SC	YORK	neg					wild	N/A
22-2906	N2229914	Adult	Female	SE	LANCASTER	neg					wild	N/A
22-2907	N2230265	Yearling	Male	SC	BLAIR	neg					wild	N/A
22-2912	N2230828	Adult	Female	SE	NORTHAMPTON	neg					wild	N/A
22-2915	N2231217	Adult	Male	NW	VENANGO	neg					wild	N/A
22-2916	N2231218	Adult	Female	NW	ERIE	neg					wild	N/A
22-2917	N2231219	Adult	Male	NW	BUTLER	neg					wild	N/A
22-2918	N2231368	Adult	Female	SE	LEBANON	neg					wild	N/A
22-2919	N2231369	Yearling	Male	SE	DAUPHIN	neg					wild	N/A
22-3012	N2234800	Adult	Female	SC	BEDFORD	neg					wild	N/A
22-3016	N2234800	Yearling	Male	SC	BLAIR	neg					wild	N/A
22-3019	N2234800	Adult	Female	SC	BEDFORD	neg					wild	N/A
22-3020	N2234800	Adult	Female	SC	FULTON	neg					wild	N/A
22-3022	N2234800	Adult	Female	SC	BEDFORD	neg					wild	N/A
22-3023	N2235032	Yearling	Male	SE	NORTHAMPTON	neg					wild	N/A
22-3061	N2237528	Unknown	Unknown	Unknown	UNK/OUT OF STATE	neg					wild	N/A
22-3064	N2237528	Yearling	Female	SC	BEDFORD	neg					wild	N/A
22-3067	N2237528	Yearling	Male	SC	BEDFORD	neg					wild	N/A
22-3069	N2237528	Yearling	Male	SC	BEDFORD	neg					wild	N/A
22-3077	N2238799	Adult	Female	SE	BUCKS	neg					wild	N/A
22-2172	N2214392	Adult	Female	SC	BEDFORD	+				LN/BS	wild	late progression
22-2645	N2224148	Adult	Female	SC	BEDFORD	+				LN/BS	wild	late progression
22-2794	N2226446	Yearling	Male	SC	FULTON	+				LN/BS	wild	late progression
22-2862	N2227881	Adult	Female	SC	BEDFORD	+				LN/BS	wild	late progression
22-2871	N2227332-3	Yearling	Male	SC	FULTON	+	2.992	3.5	2.594	LN/BS	wild	late progression
22-2895	N2229108-1	Yearling	Female	SC	BEDFORD	+	2.432	1.935	1.332	LN/BS	wild	late progression
22-2909	N2230778	Yearling	Male	SC	BEDFORD	+				LN/BS	wild	late progression
22-2910	N2230779-1	Adult	Female	SC	BEDFORD	+	0.864	1.487	0.833	LN	wild	early progression
22-3008	N2234619	Adult	Female	SC	BEDFORD	+				LN/BS	wild	late progression
22-3009	N2234621	Adult	Female	SC	BEDFORD	+				LN/BS	wild	late progression
22-3011	N2234627	Adult	Female	SC	BLAIR	+				LN/BS	wild	late progression
22-3029	N2235407	Yearling	Male	SC	BEDFORD	+				LN/BS	wild	late progression
22-3035	N2236707	Adult	Female	SC	BEDFORD	+				LN (no BS)	wild	not determined
22-3038	N2236776	Adult	Female	SC	BLAIR	+				LN (no BS)	wild	not determined
22-3040	N2236784	Yearling	Male	SC	SNYDER	+				LN	wild	early progression
22-3048	N2236845-7	Adult	Female	SC	BEDFORD	+	0.088	0.115	0.037	LN	wild	early progression
22-3062	N2237528-2	Yearling	Male	SC	FULTON	+	3.5	3.463	3.5	LN/BS	wild	late progression
22-3063	N2237528-3	Yearling	Male	SC	HUNTINGDON	+	1.231	0.973	1.261	LN	wild	early progression
22-3070	N2237528-10	Adult	Male	SC	BLAIR	+	3.5	3.5	3.5	LN/BS	wild	late progression
22-3071	N2237528-11	Adult	Female	SC	BEDFORD	+	2.93	2.917	2.214	LN/BS	wild	late progression

## Sheet: S3
Supplemental Table S3: Eigenvectors after PCA based on four VOCs discriminant VOCs (CWD-positive and -negative fecal samples from captive WTD)
Eigenvectros	PC1	PC2	PC3	PC4
hexanedien-1-ol	0.454307	-0.882752	0.0818205	-0.0875187
benzene,2-propenyl	0.515778	0.361491	0.249429	-0.735583
1-hexanol,2-ethyl	0.517579	0.247573	0.495088	0.652463
4-Cyanocyclohexene	0.509598	0.169649	-0.828238	0.159846
PC summary
PC summary	PC1	PC2	PC3	PC4
Eigenvalue	3.47	0.3627	0.1274	0.03977
Proportion of variance	0.8675	0.0907	0.0318	0.0099
Cumulative proportion of variance	0.8675	0.9582	0.9901	1

## Sheet: S4
Supplemental Table S4: Eigenvectors after PCA based on ten discriminant VOCs (CWD-positive and -negative fecal samples from wild WTD)
	PC1	PC2	PC3	PC4
2-Pentanone	0.264563	-0.38303	0.136056	-0.0836807
2-Pentanone, 4-methyl-	0.251256	-0.517328	-0.158258	-0.211365
2,3-Pentanedione	0.284889	-0.415652	0.245245	-0.192671
2-Hexanone	0.267522	-0.305201	-0.179825	0.202134
2-Butenal, 2-methyl-, (E)-	-0.351452	-0.335087	-0.362251	0.14303
Dodecane	-0.359441	-0.282469	-0.281533	0.292407
Cyclohexanone, 2-methyl-5-(1-methylethenyl)-	-0.352377	-0.287591	0.217573	0.408998
Benzaldehyde	-0.369874	-0.0637206	-0.179367	-0.559096
1,3-Benzenediol, 2-methyl-	-0.3622	-0.125339	0.107096	-0.526782
Benzyl alcohol, p-hydroxy-α-[(methylamino)methyl]-	-0.263183	-0.158732	0.749997	0.0837554
PC summary
PC summary	PC1	PC2	PC3	PC4	PC5	PC6	PC7	PC8	PC9	PC10
Eigenvalue	4.314	1.787	0.9812	0.8543	0.667	0.5144	0.3285	0.2568	0.1543	0.1425
Proportion of variance	43.14%	17.87%	9.81%	8.54%	6.67%	5.14%	3.28%	2.57%	1.54%	1.43%
Cumulative proportion of variance	43.14%	61.01%	70.82%	79.36%	86.03%	91.18%	94.46%	97.03%	98.57%	100.00%

## Sheet: S5
Supplemental Table S5: Normalized peaks areas of CWD associated volatiles found in fecal samples from captive white-tail deer
WF#	CWD Status	Unknown1	α-Methylstyrene	4-Cyanocyclohexene	1-Hexanol, 2-ethyl-
22_2662	Negative	0.000541	0.000413	0.001287	0.002188
22_2663	Positive	0.00113	0.002578	0.002084	0.018978
22_2664	Positive	0.000538	0.000462	0.001605	0.003954
22_2665	Negative	0.000528	0.00054	0.001477	0.002186
22_2666	Negative	0.00072	0.000637	0.00172	0.004397
22_2667	Positive	0.000675	0.001012	0.001715	0.003349
22_2668	Negative	0.000487	0.000427	0.001169	0.002125
22_2669	Negative	0.000442	0.000394	0.001196	0.001516
22_2670	Negative	0.000649	0.000474	0.001494	0.002916
22_2672	Negative	0.000357	0.000433	0.001072	0.001134
22_2673	Positive	0.00107	0.002309	0.002299	0.022682
22_2674	Negative	0.000352	0.000405	0.001192	0.001326
22_2677	Positive	0.000994	0.002513	0.002528	0.020821
22_2678	Negative	0.000359	0.000319	0.000914	0.001643
22_2682	Negative	0.000467	0.000322	0.00098	0.00142
22_2683	Positive	0.001001	0.00036	0.001404	0.002714
22_2685	Negative	0.000452	0.000422	0.001361	0.002186
22_2686	Negative	0.000479	0.000454	0.001533	0.002595
22_2690	Positive	0.001109	0.000458	0.001519	0.002213
22_2691	Positive	0.000432	0.000331	0.001335	0.002338
22_2695	Negative	0.000382	0.000404	0.001396	0.001419
22_2696	Positive	0.000307	0.000311	0.00126	0.002077
22_2698	Negative	0.000297	0.000413	0.001319	0.001466
22_2700	Positive	0.000552	0.0016	0.001643	0.007381
22_2701	Positive	0.001011	0.002357	0.002406	0.020229
22_2702	Positive	0.000662	0.001337	0.002048	0.009348
22_2703	Positive	0.000736	0.002254	0.002282	0.011821
22_2748	Positive	0.000438	0.000446	0.001242	0.00267
22_2764	Negative	0.000397	0.000372	0.001196	0.003234
22_2766	Negative	0.000605	0.000383	0.001048	0.003032
22_2782	Negative	0.000416	0.000344	0.000958	0.002258

## Sheet: S6
Supplemental Table S6: Normalized peaks areas of CWD associated volatiles found in fecal samples from wild white-tail deer
WF#	CWD Status	2-Pentanone	2-Pentanone, 4-methyl-	2,3-Pentanedione	2-Hexanone	2-Butenal, 2-methyl-, (E)-	Dodecane	Unknown 2	Benzaldehyde	*1,3-Benzenediol, 2-methyl-	*Benzyl alcohol, p-hydroxy-α-[(methylamino)methyl]-
22_3077	Negative	0.520599	0.002537	0.002528	0.025552	0.000822	0.000117	0.000358	0.038601	0.002523	0.000224
22_2893	Negative	0.169551	0.000977	0.000944	0.013111	0.001423	0.000143	0.000402	0.033833	0.003111	0.000106
22_2906	Negative	0.625202	0.001338	0.000851	0.020124	0.000877	0.000154	0.000326	0.038309	0.00272	9.95537e-05
22_2907	Negative	0.668794	0.001015	0.000278	0.016071	0.000849	0.000145	0.000317	0.035883	0.003758	0.000146
22_2912	Negative	0.249652	0.001543	0.000534	0.010631	0.000674	0.000126	0.000249	0.040442	0.002689	0.000124
22_2915	Negative	0.505892	0.002452	0.000646	0.031892	0.00107	0.000171	0.000368	0.070457	0.004742	0.000158
22_2916	Negative	0.190638	0.001459	0.000865	0.023988	0.001062	0.000167	0.000349	0.033248	0.003184	0.000186
22_2917	Negative	0.226331	0.001199	0.000216	0.008445	0.000493	0.000114	0.000201	0.072168	0.004736	9.8301e-05
22_2918	Negative	0.328046	0.001141	0.000757	0.019103	0.000681	0.000106	0.000256	0.046113	0.002964	9.37596e-05
22_2919	Negative	0.186911	0.001851	0.000276	0.011458	0.000979	0.000142	0.000314	0.067555	0.004564	9.96619e-05
22_3012	Negative	0.480237	0.002181	0.001025	0.060333	0.000734	0.000135	0.00027	0.042507	0.003106	0.000119
22_3016	Negative	0.156761	0.001125	0.00098	0.044874	0.000545	0.000117	0.000244	0.032033	0.001851	0.00017
22_3019	Negative	0.291706	0.001159	0.000785	0.020059	0.000703	0.000119	0.000303	0.041204	0.003011	0.000183
22_3020	Negative	0.332177	0.000776	0.001086	0.029068	0.000441	0.000102	0.000218	0.019588	0.001405	0.000146
22_3022	Negative	0.359458	0.001479	0.001109	0.035518	0.000638	0.000117	0.000268	0.032908	0.003621	0.000138
22_3023	Negative	0.416617	0.002434	0.002133	0.023652	0.000706	0.000135	0.000244	0.059444	0.003869	0.000148
22_3061	Negative	0.363207	0.001823	0.000453	0.052228	0.000669	0.000138	0.000302	0.017686	0.001578	0.000105
22_3064	Negative	0.490429	0.002205	0.001665	0.086529	0.00089	0.00014	0.000276	0.03769	0.00269	0.000164
22_3067	Negative	0.272435	0.001251	0.000993	0.09674	0.000653	0.000154	0.000301	0.02491	0.001587	0.000129
22_3069	Negative	0.248466	0.001718	0.001057	0.069849	0.000661	0.000134	0.000309	0.014185	0.001115	0.000113
22_2172	Positive	0.08117	0.000466	0.00038	0.010751	0.00099	0.000127	0.000408	0.054863	0.003662	0.000138
22_2645	Positive	0.113581	0.001337	0.000254	0.018329	0.001845	0.000212	0.000401	0.086157	0.006326	0.000233
22_2794	Positive	0.18516	0.000974	0.000369	0.021617	0.002071	0.00029	0.00052	0.144866	0.014736	0.000294
22_2862	Positive	0.082757	0.000692	0.000299	0.012461	0.000987	0.000155	0.000342	0.056534	0.011489	0.000135
22_2871	Positive	0.110021	0.000743	0.000305	0.013159	0.001338	0.000235	0.000498	0.104945	0.008706	0.000515
22_2895	Positive	0.511039	0.001091	0.001176	0.018872	0.000763	0.000144	0.000376	0.041335	0.011648	0.000358
22_2909	Positive	0.19876	0.000506	0.001195	0.012041	0.000615	0.000126	0.000255	0.040111	0.00252	0.000269
22_2910	Positive	0.095175	0.000643	0.000266	0.014079	0.001106	0.000188	0.000541	0.027622	0.002222	0.000302
22_3008	Positive	0.108957	0.000828	0.000288	0.012375	0.001262	0.000123	0.00026	0.071221	0.005589	0.000126
22_3009	Positive	0.106703	0.000405	0.000273	0.010023	0.001078	0.000282	0.000396	0.092874	0.009301	0.000169
22_3011	Positive	0.138953	0.000631	0.000286	0.011877	0.000951	0.000135	0.000316	0.059601	0.0052	0.00026
22_3029	Positive	0.121794	0.000428	0.000374	0.012785	0.000681	0.000195	0.00037	0.08879	0.00563	0.000256
22_3035	Positive	0.10238	0.001162	0.000377	0.009375	0.000564	0.000137	0.000266	0.050022	0.003274	0.000231
22_3038	Positive	0.21855	0.000697	0.000349	0.013006	0.002086	0.000396	0.000381	0.062186	0.003671	0.000111
22_3040	Positive	0.171959	0.001357	0.00075	0.016286	0.002095	0.000257	0.000432	0.105703	0.009494	0.000221
22_3048	Positive	0.30452	0.001551	0.000533	0.017127	0.001507	0.000258	0.000406	0.061447	0.005841	0.000269
22_3062	Positive	0.08102	0.000539	0.000392	0.022912	0.000966	0.000132	0.00024	0.132991	0.007261	0.000111
22_3063	Positive	0.0502	0.000681	0.000247	0.009434	0.001053	0.000165	0.000319	0.049559	0.002614	0.000216
22_3070	Positive	0.284037	0.001975	0.000973	0.029538	0.002191	0.000225	0.000374	0.069388	0.004473	0.000197
22_3071	Positive	0.557532	0.000713	0.00039	0.015945	0.000784	0.000167	0.000373	0.030059	0.003605	0.000191
(* VOCs were tentatively identified with NIST library using >60% match).
